# Supplementary material for: Characterization and Expression Analysis of the SABATH Gene Family Under Abiotic Stresses in Cucumber (Cucumis sativus L.)
Source: Plants (Basel). 2025 Jun 7;14(12):1748. doi: 10.3390/plants14121748 (PMC12196540; doi:10.3390/plants14121748)
Supplement: Supplementary file 1 [file plants-14-01748-s001.zip › Table S2.xlsx]

## Sheet: Sheet1
CsaV3_3G000680		Sequence (5'->3')	Template strand	Length	Start	Stop	Tm	GC%	Self complementarity	Self 3' complementarity
	Forward primer	TCTTCATTGGCTTTCTCAGGT	Plus	21	477	497	57.2	42.86	3	0
	Reverse primer	CCATTCTCCCTCCATTCACAA	Minus	21	673	653	57.63	47.62	2	1
	Product length	197
CsaV3_3G045390		Sequence (5'->3')	Template strand	Length	Start	Stop	Tm	GC%	Self complementarity	Self 3' complementarity
	Forward primer	GGAAGTCGGGCCTTGTTTTA	Plus	20	381	400	58.1	50	4	2
	Reverse primer	CCTCGGACTCGTTGGAGATA	Minus	20	576	557	58.32	55	4	2
	Product length	196
CsaV3_4G005540		Sequence (5'->3')	Template strand	Length	Start	Stop	Tm	GC%	Self complementarity	Self 3' complementarity
	Forward primer	CCAGGCTCCTTTTACCAGAG	Plus	20	403	422	57.59	55	4	2
	Reverse primer	GCTTCACATAAGCCTCCACT	Minus	20	589	570	57.59	50	4	1
	Product length	187
CsaV3_5G011240		Sequence (5'->3')	Template strand	Length	Start	Stop	Tm	GC%	Self complementarity	Self 3' complementarity
	Forward primer	CGTTTCACCAGCGATTGTTC	Plus	20	437	456	58.05	50	4	0
	Reverse primer	ATCCTTGGCAAACTGACCTG	Minus	20	627	608	58.08	50	5	1
	Product length	191
CsaV3_5G011260		Sequence (5'->3')	Template strand	Length	Start	Stop	Tm	GC%	Self complementarity	Self 3' complementarity
	Forward primer	ATAAAAGATCAGCGGCGTGG	Plus	20	479	498	58.7	50	4	1
	Reverse primer	AGAAACGTCGTCACAAACCC	Minus	20	663	644	58.71	50	5	0
	Product length	185
CsaV3_5G020180		Sequence (5'->3')	Template strand	Length	Start	Stop	Tm	GC%	Self complementarity	Self 3' complementarity
	Forward primer	GTTCTTAAAGTGTCGTGCTGAA	Plus	22	597	618	57.21	40.91	5	1
	Reverse primer	CCGAATTGTTGTTTGGGTGT	Minus	20	777	758	57.12	45	4	0
	Product length	181
CsaV3_6G046470		Sequence (5'->3')	Template strand	Length	Start	Stop	Tm	GC%	Self complementarity	Self 3' complementarity
	Forward primer	GGCTGCCTTTGGAGTATCA	Plus	19	242	260	57.12	52.63	5	1
	Reverse primer	ATGGACACTTTTGGTGGGAA	Minus	20	429	410	57.23	45	3	0
	Product length	188
CsaV3_6G046490		Sequence (5'->3')	Template strand	Length	Start	Stop	Tm	GC%	Self complementarity	Self 3' complementarity
	Forward primer	TAGTGTCCACTGGCTCTCTC	Plus	20	456	475	58.16	55	6	2
	Reverse primer	AAACCATTCGTCCACCAGTT	Minus	20	637	618	57.64	45	3	1
	Product length	182
CsaV3_6G046500		Sequence (5'->3')	Template strand	Length	Start	Stop	Tm	GC%	Self complementarity	Self 3' complementarity
	Forward primer	TTCTTACGCTCTTCATTGGCTC	Plus	22	459	480	58.74	45.45	3	0
	Reverse primer	AACCATTCGTCCACCCGT	Minus	18	645	628	58.85	55.56	3	2
	Product length	187
CsaV3_6G046510		Sequence (5'->3')	Template strand	Length	Start	Stop	Tm	GC%	Self complementarity	Self 3' complementarity
	Forward primer	TAGCCTTCAATGGTTGTCTCAG	Plus	22	453	474	58.06	45.45	3	3
	Reverse primer	ACCATTCGTCCACCACGTA	Minus	19	632	614	58.65	52.63	4	2
	Product length	180
CsaV3_6G046520		Sequence (5'->3')	Template strand	Length	Start	Stop	Tm	GC%	Self complementarity	Self 3' complementarity
	Forward primer	TGTCTCTTTAATGGGGTGCC	Plus	20	385	404	57.49	50	4	2
	Reverse primer	AATAAGCCTCCACCACACTC	Minus	20	565	546	57.21	50	3	0
	Product length	181
CsaV3_6G046540		Sequence (5'->3')	Template strand	Length	Start	Stop	Tm	GC%	Self complementarity	Self 3' complementarity
	Forward primer	TTGGTGGATGGTGGTCGTAT	Plus	20	415	434	58.72	50	2	2
	Reverse primer	GGTGATGGCATGTATTTGGGTA	Minus	22	596	575	58.44	45.45	5	2
	Product length	182
CsaV3_7G020980		Sequence (5'->3')	Template strand	Length	Start	Stop	Tm	GC%	Self complementarity	Self 3' complementarity
	Forward primer	GGCAGCATGGAGGAATGTC	Plus	19	385	403	58.59	57.89	4	2
	Reverse primer	TGTACGCCATCGATCTTCCA	Minus	20	568	549	58.89	50	6	1
	Product length	184
